# Supplementary material for: Changes in Phenolic Compounds and Antioxidant Capacity of Artocarpus heterophyllus Lam. (Jackfruit) Pulp during In Vitro Gastrointestinal Digestion
Source: Antioxidants (Basel). 2023 Dec 23;13(1):37. doi: 10.3390/antiox13010037 (PMC10812572; doi:10.3390/antiox13010037)
Supplement: Supplementary file 1 [file antioxidants-13-00037-s001.zip]

Archive with 1 entries (1 files):
- antioxidants-2734457-supplementary.pdf
